# Supplementary material for: Outcomes of Cervical Cancer Treatment Using Total Mesometrial Resection (TMMR) Performed with the Robotic System—A Preliminary Report
Source: J Clin Med. 2025 Dec 7;14(24):8667. doi: 10.3390/jcm14248667 (PMC12733901; doi:10.3390/jcm14248667)
Supplement: Supplementary file 1 [file jcm-14-08667-s001.zip]

Archive with 1 entries (1 files):
- jcm-3963290-supplementary.pdf
